# Supplementary material for: Deep Learning and Machine Learning with Grid Search to Predict Later Occurrence of Breast Cancer Metastasis Using Clinical Data
Source: J Clin Med. 2022 Sep 29;11(19):5772. doi: 10.3390/jcm11195772 (PMC9570670; doi:10.3390/jcm11195772)
Supplement: Supplementary file 1 [file jcm-11-05772-s001.zip]

Archive with 1 entries (1 files):
- jcm-1806678-supplementary.pdf
